# Supplementary material for: Development of a graphene oxide-based assay for the sequence-specific detection of double-stranded DNA molecules
Source: PLoS One. 2017 Aug 29;12(8):e0183952. doi: 10.1371/journal.pone.0183952 (PMC5574608; doi:10.1371/journal.pone.0183952)
Supplement: S1 Dataset — (XLSX) [file pone.0183952.s010.xlsx]

## Sheet: Panel A, Fig 3
Wavelength (nM)	10 nM FAM-P	50 nM FAM-P	100 nM FAM-P
510	18.54	255.2	708.5
510.2	18.88	254.4	710
510.4	19.05	253.3	711
510.6	19.41	254.5	712.4
510.8	19.74	254.1	714.1
511	19.42	254.1	715
511.2	19.69	254.9	716.9
511.4	20.2	253.9	719.1
511.6	21.13	256.1	720.3
511.8	20.68	257.9	721.9
512	21.09	259.9	725.4
512.2	20.81	260.6	730.2
512.4	20.4	262.5	734.8
512.6	21.1	262.9	738.2
512.8	21.59	264.2	739.6
513	21.83	264.6	743.5
513.2	22.07	265.4	746.9
513.4	22.41	266.6	750.2
513.6	22.37	267.6	753.7
513.8	22.32	268.5	757.8
514	22.66	269.7	760.2
514.2	22.5	271.1	762.2
514.4	22.53	272.1	765.5
514.6	22.65	272.5	768.9
514.8	23.79	273.9	769.7
515	24.05	273.8	774.5
515.2	23.88	273.9	776.7
515.4	24.37	275	778.5
515.6	25.18	277.3	781.8
515.8	25.49	278.1	784
516	26.4	279	785.1
516.2	25.94	280.1	787
516.4	25.32	280.8	788.9
516.6	25.13	281	789.5
516.8	25.42	281.2	791.4
517	25.03	280.2	792.7
517.2	25.3	281.4	794.3
517.4	25.07	282	795.2
517.6	25.35	282.1	795.2
517.8	25.27	280.9	796.6
518	25.62	281.4	796.7
518.2	25.27	282.7	796.1
518.4	25.19	283.5	796.6
518.6	24.72	283.8	797.3
518.8	24.43	283.3	797.9
519	24.32	284	797.6
519.2	24.16	282.3	799
519.4	24	282.7	797.8
519.6	24.29	282.6	798.2
519.8	23.71	281.8	798.6
520	23.3	281.4	797.8
520.2	23.18	283.1	795.2
520.4	23.33	282.2	794.2
520.6	22.51	282.2	794.1
520.8	22.05	282.1	792.9
521	21.93	281.3	790.8
521.2	21.37	279.6	790.6
521.4	20.34	278	788.4
521.6	20.25	275.8	785.7
521.8	19.7	275	784.2
522	19.73	275.1	783.1
522.2	19.44	274.4	781.2
522.4	19.1	273.5	778.8
522.6	19.68	272.2	776.7
522.8	19.73	269.8	774.1
523	19.2	269.6	771.5
523.2	19.58	268	768.7
523.4	19.07	267.4	766
523.6	18.26	264.7	762.8
523.8	18	264.1	758.8
524	18.49	263.2	756.1
524.2	17.99	261.9	753.6
524.4	17.75	260.2	751
524.6	17.59	259.1	748.8
524.8	17.57	256.8	745.3
525	17.45	254.6	741.2
525.2	16.83	253.8	737.8
525.4	16.8	254.6	734.4
525.6	16.41	253.4	730.2
525.8	15.93	252.7	726.4
526	15.56	252.5	723.6
526.2	15.1	250.7	719.9
526.4	14.88	249.6	716.8
526.6	14.62	248.1	713.2
526.8	14.19	245.3	709.9
527	14.19	243.2	705.7
527.2	13.86	241.2	701.8
527.4	14.1	238	697.6
527.6	13.57	234.9	693.2
527.8	13.24	234	689.6
528	13.17	231.2	685.3
528.2	13	229.9	679.3
528.4	12.84	228.1	674
528.6	12.96	225.8	670
528.8	12.37	224.3	666.9
529	12.63	222.1	662.4
529.2	12.34	219.8	658.3
529.4	12.21	217.2	655.2
529.6	12.25	215.7	651.1
529.8	11.57	214.1	645.9
530	11.17	211.8	640.9
530.2	10.65	210.1	637
530.4	10.31	210.2	633.8
530.6	9.592	208.1	629.2
530.8	9.197	206.7	623.7
531	9.217	205.2	618
531.2	8.738	203.6	613.7
531.4	8.486	200.7	608.7
531.6	8.495	198.3	603.4
531.8	8.46	196.2	597.8
532	8.165	194.9	593.5
532.2	7.745	194	588
532.4	7.66	191.7	581.9
532.6	7.186	189.4	577.6
532.8	7.076	187.7	572.7
533	7.342	185.3	568.7
533.2	7.167	183.8	563.5
533.4	7.388	181.7	558.4
533.6	7.553	180	554.2
533.8	7.168	178.6	549.7
534	6.921	177.8	545.6
534.2	6.73	176.2	541.4
534.4	6.469	174.8	537.1
534.6	6.403	171.9	533
534.8	6.88	169.5	527.7
535	7.019	168.1	521.7
535.2	6.867	166.4	517.1
535.4	6.544	165.6	513.5
535.6	6.197	163.7	509.4
535.8	5.852	161.5	504.6
536	5.902	160.4	499.1
536.2	5.903	159.6	495.8
536.4	5.936	157.3	491
536.6	5.624	155.1	485.7
536.8	5.799	153.8	480.6
537	5.551	152.9	476.4
537.2	5.172	151.8	471.2
537.4	5.035	150	467.3
537.6	5.047	148.7	462.4
537.8	5.1	146.4	457.7
538	5.008	145.4	454.3
538.2	5.081	144.2	449.7
538.4	4.908	142.6	445.8
538.6	4.661	141.9	440.6
538.8	4.482	141.5	437
539	4.279	140.8	433.8
539.2	4.075	139.1	430.3
539.4	3.91	137.8	427.1
539.6	3.919	136.7	423.8
539.8	3.641	135.6	420.1
540	3.87	135	417.5
540.2	3.741	133.4	414
540.4	4.011	132.7	410.4
540.6	3.731	131.4	406.7
540.8	3.482	129.5	402.7
541	3.264	128.3	398.6
541.2	3.105	126.9	395.4
541.4	2.917	125.3	391.5
541.6	2.702	123.7	389.5
541.8	2.503	123.1	385.6
542	2.336	121.6	382.3
542.2	2.164	120.7	379.5
542.4	2.247	119.9	375.8
542.6	2.552	119.1	373
542.8	2.449	117.5	371.2
543	2.504	116.7	367.1
543.2	2.657	114.9	363.9
543.4	2.914	113.8	360.6
543.6	2.969	113.5	357.8
543.8	2.751	112.3	355.3
544	2.803	110.7	351.3
544.2	2.663	109	347.6
544.4	2.466	107.9	344.3
544.6	2.368	106.9	342
544.8	2.312	105.5	339.3
545	2.293	103.9	334.7
545.2	2.321	103.6	332.8
545.4	2.151	102.6	329.6
545.6	2.237	102.3	326.9
545.8	2.072	101.3	323
546	2.287	101.3	319.8
546.2	2.119	101	316.8
546.4	2.142	100.3	314.5
546.6	2.019	99.01	311.1
546.8	1.871	98.21	308.6
547	1.774	96.71	306
547.2	1.643	95.57	303.1
547.4	1.522	94.6	299.7
547.6	1.411	93.5	296.6
547.8	1.317	92.54	292.5
548	1.222	91.41	290.4
548.2	1.133	90.51	287
548.4	1.089	89.43	285.8
548.6	1.07	88.55	284.3
548.8	1.018	88.07	279.1
549	1.057	87.87	276.9
549.2	0.98	87.16	275.2
549.4	0.91	86.39	272.7
549.6	0.897	85.08	270.6
549.8	0.865	83.9	268.8
550	0.801	82.92	266.1
550.2	0.742	82.49	264.5
550.4	0.761	82.07	262.3
550.6	0.815	80.92	259
550.8	0.894	79.87	256.2
551	0.907	79.47	254.8
551.2	0.842	79.23	253.2
551.4	0.795	79.11	249.6
551.6	0.737	78.54	246.5
551.8	0.684	78.07	244.7
552	0.634	76.53	242.7
552.2	0.587	75.55	239.8
552.4	0.605	74.58	236.9
552.6	0.562	73.66	235
552.8	0.522	73.06	233
553	0.592	71.98	230.7
553.2	0.55	71.12	229.8
553.4	0.509	70.05	228.5
553.6	0.504	69.75	226.2
553.8	0.468	68.7	223.7
554	0.443	68.14	222.3
554.2	0.411	66.54	219.8
554.4	0.383	65.72	218.1
554.6	0.354	64.69	215.4
554.8	0.391	64.34	213
555	0.365	63.59	210.9
555.2	0.342	63	209.5
555.4	0.319	61.59	207.6
555.6	0.297	61.37	205.3
555.8	0.414	61.55	203.3
556	0.414	61.04	202.3
556.2	0.388	60.48	199.6
556.4	0.363	60.21	196.9
556.6	0.467	59.59	194.6
556.8	0.435	58.96	193
557	0.405	57.61	191.4
557.2	0.375	56.43	190.2
557.4	0.351	55.17	188.3
557.6	0.33	55.02	186.9
557.8	0.309	54.39	185.1
558	0.286	53.19	183.3
558.2	0.265	51.69	181.6
558.4	0.248	50.97	180.2
558.6	0.266	50.08	178.1
558.8	0.53	49.6	176.5
559	0.493	49.24	174.3
559.2	0.456	48.87	172.8
559.4	0.424	48.45	170.8
559.6	0.392	47.54	169.8
559.8	0.375	46.55	167.7
560	0.349	46.08	166.2
560.2	0.345	45.3	164.9
560.4	0.322	44.7	164
560.6	0.3	43.87	162.1
560.8	0.28	43.86	160.8
561	0.26	42.61	159.6
561.2	0.242	42.2	158
561.4	0.226	41.3	156.5
561.6	0.21	40.38	155
561.8	0.234	40.04	153.2
562	0.341	40.2	152.2
562.2	0.318	40.13	150.2
562.4	0.426	40.03	149.5
562.6	0.398	39.61	147.9
562.8	0.369	39.57	147.2
563	0.345	39.26	146.3
563.2	0.32	38.55	145.3
563.4	0.409	37.7	143.9
563.6	0.382	36.61	142.3
563.8	0.356	35.95	140.8
564	0.333	35.6	139.7
564.2	0.311	34.94	138.4
564.4	0.289	34.46	137.6
564.6	0.35	33.83	136.2
564.8	0.328	33.35	134.4
565	0.306	32.47	133.6
565.2	0.284	31.48	132.6
565.4	0.266	31.25	131.4
565.6	0.256	30.17	130.3
565.8	0.237	30.17	129.4
566	0.22	29.82	127.8
566.2	0.206	28.91	126.7
566.4	0.195	28.57	125.6
566.6	0.183	28.41	124.4
566.8	0.172	28.01	123.9
567	0.163	26.61	122.5
567.2	0.153	26.22	121
567.4	0.144	25.97	119.5
567.6	0.203	24.9	118.3
567.8	0.206	23.89	117.3
568	0.304	23.38	115.7
568.2	0.286	22.73	114.6
568.4	0.267	22.83	113.2
568.6	0.25	22.05	112.3
568.8	0.235	21.24	110.9
569	0.223	20.55	110.1
569.2	0.211	19.8	109.5
569.4	0.198	20.11	108.5
569.6	0.187	19.64	107.5
569.8	0.176	18.78	105.9
570	0.168	18.36	105.1
570.2	0.159	17.62	104.2
570.4	0.149	17.82	102.6
570.6	0.141	17.16	100.9
570.8	0.132	16.97	99.39
571	0.126	17	98.55
571.2	0.118	16.19	96.88
571.4	0.111	15.59	95.8
571.6	0.105	15.5	94.38
571.8	0.099	14.87	93.67
572	0.094	14.85	91.72
572.2	0.09	14.18	90.65
572.4	0.085	13.21	89.7
572.6	0.083	13.02	88.66
572.8	0.078	12.31	88.05
573	0.076	11.65	86.95
573.2	0.073	10.79	85.96
573.4	0.068	10.47	84.42
573.6	0.064	10.24	83.83
573.8	0.061	9.924	81.91
574	0.062	9.681	81.25
574.2	0.06	9.18	79.78
574.4	0.09	8.716	78.19
574.6	0.128	8.429	76.55
574.8	0.121	8.14	75.11
575	0.115	7.71	73.81
575.2	0.108	7.424	72.45
575.4	0.103	7.015	71.38
575.6	0.097	6.899	70.54
575.8	0.096	6.647	69.99
576	0.093	6.509	68.53
576.2	0.088	6.421	67.66
576.4	0.084	6.495	66.39
576.6	0.08	6.201	65.21
576.8	0.078	6.079	63.35
577	0.076	5.671	62.02
577.2	0.073	5.334	61.31
577.4	0.361	4.968	60.36
577.6	0.337	4.799	59.35
577.8	0.316	4.565	58.43
578	0.298	4.487	56.92
578.2	0.277	4.156	55.66
578.4	0.26	3.907	54.14
578.6	0.241	3.67	52.99
578.8	0.226	3.505	51.85
579	0.214	3.31	50.51
579.2	0.233	3.24	49.63
579.4	0.221	3.015	48.39
579.6	0.207	2.894	46.61
579.8	0.193	2.781	45.61
580	0.183	2.575	45.4
580.2	0.171	2.385	43.46
580.4	0.16	2.209	42.3
580.6	0.151	2.047	41.54
580.8	0.143	2.09	40.27
581	0.137	2.055	38.96
581.2	0.13	1.904	38.99
581.4	0.123	1.836	37.81
581.6	0.115	1.722	37.47
581.8	0.109	1.6	37
582	0.105	1.684	35.95
582.2	0.1	1.559	34.99
582.4	0.095	1.58	33.64
582.6	0.091	1.486	32.4
582.8	0.087	1.575	31.24
583	0.084	1.461	30.41
583.2	0.079	1.354	28.86
583.4	0.074	1.255	27.61
583.6	0.071	1.164	27.16
583.8	0.069	1.079	25.92
584	0.067	1.052	24.91
584.2	0.065	0.974	24.5
584.4	0.066	0.904	23.72
584.6	0.063	0.881	22.79
584.8	0.126	0.819	22.02
585	0.121	0.76	21.32
585.2	0.114	0.704	21
585.4	0.108	0.653	20.03
585.6	0.106	0.607	19.52
585.8	0.098	0.566	18.91
586	0.092	0.616	17.96
586.2	0.087	0.573	17.11
586.4	0.084	0.532	16.76
586.6	0.08	0.5	16.5
586.8	0.076	0.465	15.52
587	0.072	0.45	14.68
587.2	0.067	0.479	13.88
587.4	0.063	0.54	12.9
587.6	0.06	0.503	12.36
587.8	0.056	0.467	11.55
588	0.053	0.434	11.57
588.2	0.052	0.403	11.45
588.4	0.051	0.376	10.85
588.6	0.047	0.348	10.49
588.8	0.045	0.324	9.814
589	0.044	0.302	9.155
589.2	0.042	0.28	8.722
589.4	0.039	0.648	8.263
589.6	0.039	0.604	7.843
589.8	0.038	0.613	7.569
590	0.036	0.569	7.626
590.2	0.036	0.543	7.246
590.4	0.036	0.519	6.918
590.6	0.037	0.558	6.444
590.8	0.035	0.519	6.105
591	0.034	0.502	5.813
591.2	0.035	0.565	5.449
591.4	0.035	0.525	5.333
591.6	0.035	0.488	5.282
591.8	0.036	0.453	5.154
592	0.033	0.423	4.773
592.2	0.034	0.394	4.946
592.4	0.032	0.368	4.631
592.6	0.033	0.343	4.453
592.8	0.031	0.322	4.395
593	0.03	0.301	4.143
593.2	0.031	0.28	3.837
593.4	0.029	0.262	3.593
593.6	0.028	0.274	3.773
593.8	0.026	0.258	3.513
594	0.026	0.241	3.359
594.2	0.027	0.223	3.167
594.4	0.028	0.209	2.934
594.6	0.03	0.195	2.872
594.8	0.03	0.182	2.779
595	0.032	0.171	2.738
595.2	0.031	0.162	2.631
595.4	0.029	0.151	2.438
595.6	0.031	0.143	2.407
595.8	0.029	0.136	2.231
596	0.132	0.127	2.087
596.2	0.126	0.122	2.07
596.4	0.119	0.115	1.918
596.6	0.112	0.109	1.779
596.8	0.106	0.101	1.651
597	0.1	0.096	1.531
597.2	0.095	0.091	1.5
597.4	0.092	0.087	1.391
597.6	0.088	0.082	1.589
597.8	0.086	0.076	1.477
598	0.081	0.074	1.369
598.2	0.078	0.071	1.269
598.4	0.077	0.067	1.176
598.6	0.072	0.062	1.089
598.8	0.069	0.061	1.114
599	0.068	0.059	1.033
599.2	0.066	0.057	0.959
599.4	0.061	0.056	0.889
599.6	0.059	0.054	0.86
599.8	0.054	0.08	0.799
600	0.074	0.076	0.752

## Sheet: Panel B, Fig 3
Wavelength (nm)	FAM-P+GO	FAM-P (100 nM)+GO+T-Oligo (200 nM)	FAM-P (100 nM)+GO+T-Oligo (400 nM)	FAM-P (100 nM)+GO+T-Oligo (800 nM)	FAM-P alone (100 nM)
510	49.64	400.5	663.3	850.4	786.7
510.2	49.97	401.3	663.8	851.4	786
510.4	49.8	401	664.9	851.9	787.7
510.6	49.72	400.9	664.7	851.7	788.3
510.8	49.46	401.2	665.3	854	790.3
511	50.53	401.6	666.6	856.1	792.6
511.2	50.52	402.6	669.6	856.9	793.7
511.4	51.04	404.5	669.6	859.4	796
511.6	50.51	405.2	669.9	863.4	799.1
511.8	50.71	406.7	672	864.6	799.5
512	51.01	407.3	673.5	867.2	803.4
512.2	51.02	408.2	675.6	868.1	806.5
512.4	51.39	409.5	677.6	872.8	808.9
512.6	51.59	410.4	678.6	873.8	811.1
512.8	52.59	411.9	681	874.2	814.2
513	52.13	412.8	683.5	877.1	816.3
513.2	52.45	413.2	686.1	877.3	820.1
513.4	52.64	414.5	689.2	879.7	821.7
513.6	52.41	414.6	690.2	882.5	823.9
513.8	52.84	415.8	692.3	885.8	827.3
514	52.68	417.2	694.7	888.1	830.3
514.2	52.36	418.7	696.1	889.7	832.3
514.4	52.71	419.9	696.9	891.9	834.5
514.6	52.68	420.7	699.6	892.6	836.8
514.8	53.41	421.3	700.9	894.6	839
515	53.84	421.2	702.9	898.5	841.3
515.2	54.61	421.4	704.4	899.5	844.5
515.4	53.76	421.3	703.6	901.3	846.4
515.6	53.64	420.8	705.4	903.5	846.7
515.8	53.25	423.2	707.9	905.5	848.2
516	52.27	424.5	709.1	906.1	850.2
516.2	52.44	425.4	710	907.6	852.5
516.4	52.29	426.8	711.4	907.1	854.7
516.6	52.33	427.6	711.9	907.4	858.1
516.8	52.4	427.6	713.6	908	861.1
517	52.86	428.1	714.1	908	861.9
517.2	52.84	428.7	714.1	908.9	863.7
517.4	52.51	428.9	714.9	909	865.5
517.6	51.99	429.8	714.7	911.5	866.3
517.8	51.18	431	713.8	910.1	866.1
518	51.22	429.6	714.7	910.4	867.6
518.2	51.39	430.6	715.3	911.9	868.2
518.4	50.9	429.7	715.4	912.7	868.1
518.6	51.09	429.5	714.9	913.5	868.9
518.8	51.11	429	715.6	914.9	867.9
519	51.19	429.7	714	912.9	868.4
519.2	51.43	430.4	714.6	911.5	869
519.4	50.88	429.5	714.6	911	867.3
519.6	50.28	429.6	714.8	910.5	867.5
519.8	50.05	429.2	714.4	910.1	865.4
520	50.47	429.7	712.8	907.9	864.2
520.2	50.44	428.9	711.6	907.6	864.4
520.4	50.63	428.3	710.9	906.1	863.5
520.6	50.57	426.4	708.7	903.9	862.9
520.8	50.21	425.2	706	902.3	861.1
521	49.62	424.4	705.9	900.5	859.6
521.2	49.16	422.3	704.1	897.9	857.1
521.4	48.94	422	701.5	896.3	855.5
521.6	48.4	420.5	698.7	894.7	854.6
521.8	48.29	419.5	697.4	891.9	852.7
522	48.71	418.2	696.9	890.6	851.2
522.2	48.54	416.5	695.2	888.6	850.9
522.4	48.06	415.8	692.3	885.7	848.9
522.6	48.07	414.4	690.4	884.1	846.7
522.8	48.42	412.5	687.9	881.7	845.3
523	48.39	411.1	684.2	878.5	843.1
523.2	47.53	410.5	682.3	875.5	841.6
523.4	46.96	409	680.6	872.7	839.2
523.6	46.42	408.5	678.1	869.2	836.7
523.8	46.36	407.3	675.7	866.1	835.4
524	46.11	405.7	674.5	863.4	831.9
524.2	45.75	402.7	671.6	861.3	829.7
524.4	46.48	400.6	667.3	857.5	826.8
524.6	46.46	399.4	663.5	852.4	822.8
524.8	45.62	397.3	659.3	847.8	819.1
525	45.25	396.2	656.6	843.6	814.7
525.2	44.65	394.7	652	838.9	812.5
525.4	44.06	391.8	649.5	834.1	809.8
525.6	43.46	388.7	647.7	828.9	807.8
525.8	42.66	388.3	644.7	825.1	804.8
526	42.28	386.2	641.5	820	801.8
526.2	41.52	384	639.5	815	797.2
526.4	41.5	381.6	637.1	812.6	794
526.6	40.47	378.8	634.2	807.5	790.4
526.8	40.58	377.4	632	802.5	785.2
527	39.94	376.1	629.2	798.2	780.9
527.2	40.16	374.1	626.2	792.9	776.2
527.4	40.89	372.6	621.9	789	772.7
527.6	41.05	368.7	617.2	785.2	768.6
527.8	41.38	365.5	614.2	780.8	764.8
528	41.89	361.8	610.7	775.6	759.3
528.2	42.49	360.2	607.2	770.7	753.9
528.4	41.87	357.6	603.7	765.8	750.1
528.6	41.57	355.2	599.5	761.1	745.9
528.8	40.76	354.3	595	755.3	741.8
529	40.59	351.6	589.9	751.8	736.4
529.2	40.51	348.6	586.6	748.3	732.5
529.4	40.38	346	583.5	743.9	728.3
529.6	40.36	343.6	579.9	739.2	722.9
529.8	40.24	341	576.9	734.4	717.5
530	40.24	339.2	573.8	729.7	712.1
530.2	40.01	338.2	570.9	724.5	707.4
530.4	39.9	335.5	565	719.7	703.2
530.6	39.13	333	561.4	715.6	698.6
530.8	38.65	329.3	558.2	711.5	694.8
531	38.46	327.2	554.6	707.3	689.7
531.2	38.16	325.4	550.7	702.3	684.2
531.4	38.14	323.7	547.1	698.5	679.7
531.6	37.43	322.7	543.2	692.9	673.9
531.8	37.54	320.2	540.3	688.3	670.8
532	37.4	318.2	537	682.3	666.6
532.2	37.39	315.6	532.3	678.5	661.9
532.4	37.66	312.4	527.8	673.5	657.7
532.6	37.85	309.7	524.8	669.1	653.3
532.8	37.6	307.7	521	663.8	648
533	37.42	306.8	518.4	659.5	644.5
533.2	37.46	304.2	513.6	653.9	639.7
533.4	37.1	303.4	509.2	648.7	634.8
533.6	36.82	301.2	505.2	642.7	630.9
533.8	36.17	299.1	501.7	638.2	626.7
534	35.91	297.2	498.6	633.2	623.1
534.2	36.17	293.9	494.9	628.2	617.7
534.4	36.24	292.1	491.7	623.4	614
534.6	35.92	289.9	489.3	619.5	609.6
534.8	35.77	286.9	485.8	614	604.5
535	34.95	285.1	482.5	610.2	599.9
535.2	34.72	283.2	478.2	606	596.3
535.4	34.4	280.5	474	601	591.2
535.6	34.44	277.2	470.7	595.5	587
535.8	34.65	275	468.6	590.7	582.8
536	34.83	272.1	465.1	587.5	576.6
536.2	34.8	270.1	460.9	582.3	572.7
536.4	34.69	268.1	457.4	578.1	567.9
536.6	34.61	266.6	453.8	573.2	564.5
536.8	34.45	264.5	450.5	568.6	560.7
537	33.8	262.3	447.4	564.8	556.8
537.2	32.87	259.2	443.9	560.3	552.9
537.4	33	256.8	440	555.2	548.8
537.6	32.9	255.2	436.6	549.2	545.3
537.8	32.4	253.4	433.1	544.4	541.3
538	32.71	251.8	429.1	540.3	536.2
538.2	32.54	249.8	426.2	536.2	531.4
538.4	32.43	248.5	422.3	533.1	527.5
538.6	32.13	246.4	418.8	530	523
538.8	31.81	244.7	416.3	525.8	518.6
539	32	242.2	412	523.4	515.7
539.2	32.35	240.8	409.6	520	512.4
539.4	32.32	238.8	405.7	515.8	507.2
539.6	31.94	237.4	403.1	512	504.5
539.8	31.85	236.2	400.6	507.3	500.1
540	32.05	234.8	397.5	504.6	496
540.2	31.88	232.5	394.8	500.9	492.9
540.4	32.15	230.8	392.4	497.2	489.9
540.6	32.51	229.9	389.2	493.5	486.3
540.8	32.31	228.9	386.2	490.5	481.3
541	31.79	227.8	383.5	486.1	477.4
541.2	31.55	226.1	380.9	483.2	473.4
541.4	31.21	224.2	377.9	479.5	468.7
541.6	31.54	222.9	375	475.9	464
541.8	31.22	221.3	371.4	472.6	461.6
542	30.92	219.8	367.5	469.6	458.3
542.2	30.76	217.9	365.3	465.9	455.9
542.4	30.54	216.5	361.3	461.6	451.9
542.6	31.03	215.2	357.5	457.7	448
542.8	30.85	213.4	356.2	453.3	444.7
543	30.53	212.8	353.8	450.7	441.6
543.2	30.19	211.6	351.3	448.1	439.5
543.4	30.53	211	347.8	444.2	435.3
543.6	30.62	209.7	344.9	441.2	432
543.8	30.38	208.2	342.7	437.9	428.6
544	30.35	206.6	339.3	435.3	424.6
544.2	30.8	204.5	337.5	432.5	420.7
544.4	31.01	202.6	334.6	429.5	418.1
544.6	30.87	202.8	333	427.3	415.1
544.8	30.43	201.5	330.4	424.3	412.5
545	29.95	200.2	328	420.3	410.8
545.2	30.3	198.9	324.7	417.1	407.9
545.4	30.01	197.9	322.8	413.7	404.9
545.6	30.28	196.9	320.6	411.2	401.7
545.8	30.46	196	318.4	408.6	399.5
546	30.54	194.8	317	405.6	395.3
546.2	30.52	193.7	316	402.1	391.5
546.4	30.34	191.8	312.7	398.2	389
546.6	30.03	191.3	309.3	393.9	386.2
546.8	29.92	190.2	306.2	391.8	384.6
547	30.17	189	305.2	389.7	382.4
547.2	29.85	187.7	302.8	387.8	379.6
547.4	29.91	186.2	300.5	385.9	375.7
547.6	30.12	184.8	299.2	383.1	373.6
547.8	30.43	183.2	295.8	381.7	371.4
548	30.21	182.2	294.2	379.1	367.9
548.2	30.23	181.4	291.6	377.5	364.8
548.4	30.35	180.6	289.5	374.8	362.8
548.6	29.97	179.3	287.4	371.8	359
548.8	29.73	178.1	286.1	370.2	355.7
549	29.74	176.9	284.5	365.7	353.1
549.2	28.92	176.3	281.8	362.6	351.8
549.4	28.97	174.3	279.7	360.1	349
549.6	28.8	174	278.6	357.6	346.4
549.8	29.5	172.4	276.8	355.2	343.5
550	28.82	171.4	275.3	352.9	341.1
550.2	28.6	170.3	274	351.2	338.4
550.4	28.64	169.4	271	349.4	336.3
550.6	28.27	168.4	270.1	346.8	333.7
550.8	28.07	168.3	268	345.4	332.2
551	27.9	167.4	266	343.3	330.4
551.2	27.65	166.5	265.1	341	327.9
551.4	27.84	165.6	263.6	338.7	326.8
551.6	27.92	165.1	261.5	335.3	325.6
551.8	27.83	163.3	258.5	333.4	323
552	27.48	162.8	255.8	331.5	321.6
552.2	27.19	162.3	253.4	330.3	319.4
552.4	27.12	161	252	328.5	317.8
552.6	27.09	160.9	249.6	326.5	315.2
552.8	27.03	160.4	248.5	323.8	313
553	26.9	159.9	246.8	320.4	311.1
553.2	26.5	158.3	245.1	318.1	308.2
553.4	26.46	157.4	243.7	315.5	306.3
553.6	26.16	156.8	241.2	313.2	304.4
553.8	25.63	156.1	239.5	310.7	301.1
554	25.11	155.2	238.2	309.5	299.5
554.2	25.01	154.8	237.2	308.2	296.8
554.4	25.39	153.5	235.9	305.8	292.9
554.6	25.27	152.7	235	303.8	290.8
554.8	25.61	151.4	233.3	300.3	289.5
555	26.13	150.4	232.3	298	288
555.2	26.42	149.3	231.6	297.1	285
555.4	26.4	147.8	230.2	296.4	282.6
555.6	26.16	146.7	229.4	293.3	280.6
555.8	26.07	146.6	227.9	290.6	278.9
556	25.65	145.9	226.4	287.4	277.3
556.2	25.78	145.6	225.7	285.1	276
556.4	26.08	144.6	224.6	284	273.2
556.6	25.82	144.5	223.1	282.7	271.4
556.8	25.98	143.4	221.8	280.8	269
557	25.9	142.7	220.6	277.9	266.3
557.2	25.9	141.3	219.5	275.3	264.2
557.4	25.95	141.4	217.9	274.9	262.4
557.6	26.23	141	217.2	273.2	260.3
557.8	25.63	139.9	215.8	271.8	258.8
558	25.53	138.6	215	269.7	257.5
558.2	25.12	137.1	213.7	268	256.5
558.4	24.97	136.2	211.8	265	255
558.6	25.41	135.2	210	263.9	253.2
558.8	24.63	134.6	208.5	262.5	252.5
559	24.76	134.8	207.6	261	250.3
559.2	25.06	133.7	206	258.2	249.8
559.4	25.49	133.7	204.4	257	248
559.6	25.31	132.1	204.9	255.2	246.3
559.8	25.52	131.1	204.4	253.6	244
560	25.55	130.8	203.1	251.4	242.7
560.2	26.17	129.9	201.9	249.1	240.7
560.4	26.07	128.8	200.6	247.1	239.6
560.6	26.3	128.8	199.7	245	237.9
560.8	26.64	128	198.7	244.1	236.8
561	26.29	126.8	197.3	242.4	235.9
561.2	26.88	126.1	196.1	241.3	233.5
561.4	26.15	124.6	195	239.8	231.5
561.6	25.6	123.3	193.6	238.2	229.7
561.8	24.97	122.5	192.9	237.1	228.9
562	24.67	121.4	191.8	235	227.6
562.2	25.04	120.2	190.5	233.7	225.9
562.4	24.53	118.8	188.8	232.6	224.4
562.6	24.47	118.2	187	230.9	223.4
562.8	24.11	117.9	185.9	228.6	222.5
563	23.81	117.3	184.7	226.3	221.5
563.2	23.62	116.7	183.8	226	220
563.4	23.89	115.9	182.1	224.4	218.4
563.6	23.76	115.2	181	222.8	217.3
563.8	23.44	114.7	179.4	220.8	216.5
564	23.57	114.4	177.8	219.1	215.4
564.2	23.64	113.7	177.2	217.7	213.9
564.4	23.38	113	176.8	217.1	212.8
564.6	23.5	112.1	175.5	215.7	211.8
564.8	23.3	111.2	174.9	214.8	210.7
565	23.54	110.7	173.8	213	209.3
565.2	23.24	110.6	172.8	211.3	206.5
565.4	23.16	110	171.6	210.1	204.9
565.6	23.13	108.7	171.2	208.7	203.1
565.8	22.89	108.1	170	207.3	201.2
566	23	107.6	169.1	206.3	200.2
566.2	23.11	106.7	168.2	204.2	199
566.4	22.79	106.2	166.5	202.8	197.3
566.6	22.81	105.7	165.8	202.2	195.6
566.8	22.66	105.4	164.5	200.7	194.2
567	22.8	104.3	163.6	198.9	193.4
567.2	22.62	103.5	162.4	197.6	192.3
567.4	22.29	102.6	161.3	196.7	190.3
567.6	22.48	101.5	160.3	195.4	188.9
567.8	22.43	100.8	159.3	195.1	188.2
568	22.69	100.4	158	193.5	186.8
568.2	23.44	99.59	156.3	191.5	185.1
568.4	23.3	98.7	154.7	189.8	183.9
568.6	22.89	98.13	153.8	188.1	183.3
568.8	22.67	96.53	152.4	186.7	183
569	23.06	95.93	151.3	185.8	181.5
569.2	23.21	95.32	150	184.6	179.6
569.4	22.93	94.32	148.4	182.9	177.5
569.6	22.53	93.84	147.7	180.5	175.8
569.8	22.81	93.95	146.7	179.1	175
570	22.45	93.24	145.5	178.4	174.3
570.2	22.64	92.78	144.1	177	173.1
570.4	22.82	91.52	142	175.5	171.7
570.6	22.99	90.65	140.6	174.2	170.8
570.8	23.31	90.21	139.4	173.1	169.1
571	23.23	89.11	138.9	171.9	168.1
571.2	23.38	88.87	137.7	170.1	167
571.4	23.3	88.28	136.4	168.9	166
571.6	23.28	88.23	135.9	167.8	164.9
571.8	23.43	88.33	135.4	166.2	163.3
572	23.45	87.95	134.1	164.7	161.5
572.2	23.76	87.29	132.7	163	159.8
572.4	23.44	86.42	131.4	162.6	159.2
572.6	23.05	85.78	131	161	157.1
572.8	22.94	85.55	130.3	159.6	156
573	22.64	84.97	129.2	158.1	154.8
573.2	22.6	84.19	127.7	156.3	152.7
573.4	22.39	83.13	126.8	155.6	151.2
573.6	22.16	81.74	125.4	154.6	149.7
573.8	21.99	81.56	124.1	153.1	148.2
574	21.91	81.7	122.7	151.6	147.3
574.2	21.67	81.76	121.7	150.9	145.5
574.4	21.69	81.02	120.2	149.4	144.2
574.6	21.82	80.6	119.2	147.6	143
574.8	21.5	80.01	118.6	146.9	142
575	21.34	79.14	117.3	145.2	140.6
575.2	21.25	78.38	117.2	144.1	139.6
575.4	21.09	78.1	116.7	143.2	138.2
575.6	20.84	77.01	115.5	141.4	136.9
575.8	20.75	76.58	114.8	139.7	136.6
576	20.57	75.93	113.7	138.5	135.1
576.2	21.1	75.62	113	137.5	134
576.4	21.27	75.28	112	136.3	132.5
576.6	21.39	74.85	110.9	135.1	130.5
576.8	21.05	73.77	109.8	133.7	129.3
577	21.52	72.35	108.3	131.6	128
577.2	21.59	71.67	108.3	129.9	127.4
577.4	21.58	71.2	107.1	128.2	126.1
577.6	22.08	69.48	105.7	127.8	125.7
577.8	21.86	69.4	105.1	126.7	124.9
578	21.98	68.61	103.8	125.3	123.5
578.2	21.49	68.09	102.6	124.5	122.3
578.4	21.32	67.39	101.5	123.6	120.8
578.6	21.02	67.04	100.9	122.5	119.1
578.8	20.81	66.54	100.3	121	118.1
579	20.37	66.17	99.66	119.8	117.3
579.2	20.08	65.06	98.75	118.3	116.2
579.4	19.65	64.44	97.74	117.2	114.3
579.6	19.39	64.56	97.36	115.9	113.2
579.8	19.09	63.48	96.2	115.2	111.9
580	19.34	63.25	95.28	113.9	110.4
580.2	19.23	62.6	93.05	112.6	109.4
580.4	18.97	62.21	92.14	111.7	108.2
580.6	19.2	60.44	91.22	110.9	107.3
580.8	19.05	59.31	90.26	110.2	106.2
581	19.01	58.48	89.59	109.5	104.7
581.2	18.54	57.04	88.77	108.1	103.7
581.4	18.58	56.9	88.42	106.6	102.1
581.6	19	56.79	86.67	105.1	101.2
581.8	19.4	56.24	85.49	103.9	100.1
582	19.02	56.25	84.9	102.8	98.94
582.2	18.56	56.76	83.28	101.4	97.54
582.4	18.99	55.88	82.79	100.1	96.16
582.6	19.3	55.23	82.2	98.84	95.67
582.8	19.37	55.38	81.63	98.21	94.17
583	19.29	54.98	80.92	97.32	93.61
583.2	19.68	54.82	80	96.6	93.36
583.4	19.76	54.05	79.16	95.79	92.8
583.6	19.27	53.26	77.69	94.69	91.23
583.8	18.99	52.35	76.52	93.69	89.65
584	19.06	52.01	75.63	92.24	88.83
584.2	18.49	52	74.95	90.98	87.2
584.4	18.33	51.37	74.1	89.5	85.9
584.6	18.36	50.34	73.93	88.25	84.63
584.8	18.5	49.08	73.5	87.69	83.34
585	18.38	48.02	72.36	87.17	81.68
585.2	18.52	47.86	71.56	86.77	80.55
585.4	18.37	47.61	71.15	85.8	79.71
585.6	18.36	46.25	70.1	85.58	79
585.8	18.6	45.82	69.77	84.48	78.14
586	18.32	44.87	69.63	83.34	76.26
586.2	18.14	45.07	69.35	82.54	76.04
586.4	17.78	44.19	68.1	81.42	75.45
586.6	17.84	43.69	67.49	80.82	75.5
586.8	18.01	43.42	66.62	80.46	74.64
587	18.08	43.15	65.96	79.38	74.18
587.2	18.3	42.96	65.01	79.12	72.66
587.4	18.09	42.54	64.27	78.04	72.23
587.6	17.98	42.09	63.47	77.82	70.87
587.8	17.74	41.61	62.55	76.56	69.76
588	17.18	41.69	62.33	75.32	68.91
588.2	17.08	40.97	61.63	74.74	68.51
588.4	17.55	40.71	61.63	72.86	67.64
588.6	17.39	40.02	60.93	72.44	67.27
588.8	17.12	39.81	59.92	71.27	66.18
589	17.41	38.82	59.02	70.91	65.69
589.2	17.14	38.52	59.19	69.88	65.45
589.4	17.03	38.2	58.38	68.59	64.48
589.6	16.83	37.66	57.55	67.95	63.82
589.8	17.02	37.75	56.76	66.9	62.98
590	16.84	37.37	55.74	66.02	61.81
590.2	16.51	36.69	55.12	65.01	60.99
590.4	16.56	35.67	54.44	64.45	60.87
590.6	16.9	34.84	53.58	63.91	59.96
590.8	16.81	33.9	52.8	62.68	59.05
591	17.07	33.39	52.61	61.84	58.83
591.2	16.88	33.68	52.14	61.32	57.98
591.4	17.13	33.7	50.81	60.17	57.71
591.6	16.6	33.91	50.36	60.33	57.32
591.8	16.34	33.61	49.55	59.55	56.48
592	16.35	33.5	48.89	58.71	56.9
592.2	16.29	33.2	48.51	58.57	56.15
592.4	16.25	32.86	48.25	57.74	55.83
592.6	16.08	32.33	48.27	57	55.29
592.8	16.17	32.2	48.32	56.9	54.85
593	15.97	31.51	48.12	56.3	54.91
593.2	16.12	30.86	47.56	56.37	54.11
593.4	15.98	30.46	46.75	56.03	53.23
593.6	16.39	30.76	46.31	55.94	52.12
593.8	16.35	30.1	45.85	55.11	51.91
594	16.63	29.97	46.1	54.85	51.59
594.2	16.81	29.46	45.45	54.64	51.99
594.4	16.57	28.7	44.76	53.18	51.4
594.6	16.7	28.15	44.48	52.33	50.03
594.8	16.38	27.93	44.1	52.27	50.02
595	16.76	27.94	44.06	50.93	49.71
595.2	16.6	27.98	43.83	51.03	49.58
595.4	16.26	28.04	43.53	50.45	49.12
595.6	16.54	28.24	43	49.47	48.78
595.8	16.43	27.82	42.77	48.33	48.05
596	17.03	27.93	42.38	47.58	47.93
596.2	16.92	28.21	41.83	47.05	47.29
596.4	16.7	27.71	41.76	46.64	46.35
596.6	16.81	27.97	41	46.24	46.2
596.8	16.9	28.02	40.13	45.67	45.12
597	17.25	27.96	40.24	44.59	44.33
597.2	17.06	27.45	39.89	44.27	43.76
597.4	17.37	27.79	39.33	44.25	43.23
597.6	16.73	27.22	39.24	43.79	42.56
597.8	16.36	26.97	38.41	42.87	42.18
598	16.17	26.25	38.19	42.77	42.09
598.2	15.92	26.02	38.08	42.99	42.17
598.4	15.9	25.5	38.11	42.57	41.89
598.6	16.46	25.69	38.06	41.84	41.17
598.8	16.53	26.16	38.2	41.7	40.62
599	16.65	26.39	38.03	41.16	39.57
599.2	17.22	26.76	37.6	40.25	39.89
599.4	17.12	26.43	37	39.28	39.9
599.6	17.64	26.79	36.12	39.62	40.07
599.8	17.68	26.6	35.59	39.57	39.41
600	17.69	26.37	35.25	39.31	38.77
