# Supplementary material for: Development of a graphene oxide-based assay for the sequence-specific detection of double-stranded DNA molecules
Source: PLoS One. 2017 Aug 29;12(8):e0183952. doi: 10.1371/journal.pone.0183952 (PMC5574608; doi:10.1371/journal.pone.0183952)
Supplement: S2 Dataset — (XLSX) [file pone.0183952.s011.xlsx]

## Sheet: Panel A, Fig 5
T-Oligo (nM)	Serie 1	Serie 2	average fluorescence	Average fluorescence-0	Dev.st.		Fluorescence (%)	Dev.st. (%)
0	10890	10100	10495	0	558.614		0	5.32267
75	20449	21642	21045.5	10550.5	843.578		41.566	4.00836
112	25644	23558	24601	14106	1475.02		55.5737	5.99579
220	30664	28332	29498	19003	1648.97		74.8665	5.59012
FAM-P without GO	34295	37460	35877.5	25382.5			Data used in the graph
average empty well	8895

## Sheet: Panel B, Fig 5
target DNA (nM)	F cspC1	F cspC2	average cspC	Average CspC-Bg	Dev.st.	F cspC (%)	Dev.st. (%)		F cspE1	F cspE2	average cspE	Average CspE-Bg	Dev.st.	F cspE (%)	Dev.st. (%)		F cspA1	F cspA2	average cspA	Average CspA-Bg	Dev.st.	F cspA (%)	Dev.st. (%)		F cspB1	F cspB2	average cspB	Average CspB-Bg	Dev.st.	F cspB (%)	Dev.st. (%)		F cspD1	F cspD2	average cspD	Average CspD-Bg	Dev.st.	F cspD (%)	Dev.st. (%)		F hupA1	F hupA2	average hupA	Average hupA-Bg	Dev.st.	F hupA (%)	Dev.st. (%)
0	10890	10100	10495	0	558.614	0			10890	10100	10495	0	558.614	0			10890	10100	10495	0	558.614	0			10890	10100	10495	0	558.614				10890	10100	10495	0	558.614				11584	11487	11535.5	0	68.5894
37.5	24012	22054	23033	12538	1384.52	49.3962	6.01101		15332	15975	15653.5	5158.5	454.67	20.3231	2.90459		12261	13057	12659	2164	562.857	8.52556	4.4463		11449	12235	11842	1347	555.786	5.30681	4.69335		12238	13371	12804.5	2309.5	801.152	9.09879	6.2568		11644	11671	11657.5	122	19.0919	0.457443	0.163773
75	25479	26853	26166	15671	971.565	61.7394	3.71308		21552	20711	21131.5	10636.5	594.677	41.9049	2.81417		17217	16079	16648	6153	804.688	24.2411	4.83354		14981	13753	14367	3872	868.327	15.2546	6.0439		18940	18394	18667	8172	386.08	32.1954	2.06825		14355	13698	14026.5	2491	464.569	9.34008	3.31208
112	27970	29685	28827.5	18332.5	1212.69	72.225	4.20671		25404	26903	26153.5	15658.5	1059.95	61.6901	4.05282		16648	17641	17144.5	6649.5	702.157	26.1972	4.09552		16341	17630	16985.5	6490.5	911.461	25.5708	5.36611		21153	20148	20650.5	10155.5	710.642	40.0098	3.44128		13864	14973	14418.5	2883	784.181	10.8099	5.43872
FAM-P without GO	34295	37460	35877.5	25382.5		Data used in the graph
FAM-P without GO	37977	38435	38206	26670
average empty well	8895

## Sheet: Panel C, Fig 5
target RNA	T-Oligo1	T-Oligo2	cspE1	cspE2	cspA1	cspA2	cspB1	cspB2	cspD1	cspD2	infA1	infA2	Average T-Oligo	Average CspE	Average CspA	Average CspB	Average CspD	Average infA		Dev st T-Oligo	Dev st CspE	Dev st CspA	Dev st CspB	Dev st CspD	Dev st infA			Average T-Oligo-Bg	Average CspE-Bg	Average CspA-Bg	Average CspB-Bg	Average CspD-Bg	Average infA-Bg		Dev st T-Oligo%	Dev st CspE%	Dev st CspA%	Dev st CspB%	Dev st CspD%	Dev st infA%			F T-Oligo %	F CspE %	F CspA %	F CspB %	F CspD %	F infA %
	25574	26865	14465	13993	20032	20443	10606	10316	10997	10798	12354	12642	26219.5	14229	20237.5	10461	10897.5	12498		912.875	333.754	290.621	205.061	140.714	203.647			17743	5752.5	11761	1984.5	2421	4021.5		3.48166	2.34559	1.43605	1.96024	1.29125	1.62943			144.405	46.8178	95.7191	16.1512	19.7038	32.7297
	sample1		sample2		average	average-bg		Dev st																Data used in the graph
Fluorescence FAM-P without GO	19423		22104		20763.5	12287		1895.75
Fluorescence FAM-P with GO	8567		8386		8476.5
average empty well	7548
