# Supplementary material for: Development of a graphene oxide-based assay for the sequence-specific detection of double-stranded DNA molecules
Source: PLoS One. 2017 Aug 29;12(8):e0183952. doi: 10.1371/journal.pone.0183952 (PMC5574608; doi:10.1371/journal.pone.0183952)
Supplement: S3 Dataset — (XLSX) [file pone.0183952.s012.xlsx]

## Sheet: Panel A, Fig 6
	oligo			oligo + dNTP
	Fluorescence (no dNTPs)		Fluorescence (+dNTPs)
T-Oligo (nM)	sample 1	sample 2	sample 1	sample 2		Average no dNTPS	Average +dNTPs	Avg no dNTPs-0	Avg+dNTPs-0	F no dNTPs %	F+dNTPs %	Dev std no dNTPS	Dev std +dNTPS	Dev std no dNTPS %	Dev std +dNTPS %
0	12459	12495	11430	11694		12477	11562	0	0	0	0	25.4558	186.676	0.204022	1.61457
75	22645	24000	25986	24173		23322.5	25079.5	10845.5	13517.5	35.1818	28.633	958.13	1281.98	4.10818	5.11168
112	27982	29411	34715	31921		28696.5	33318	16219.5	21756	52.6146	46.0839	1010.46	1975.66	3.52118	5.9297
220	33033	35577	36338	38907		34305	37622.5	21828	26060.5	70.8081	55.2018	1798.88	1816.56	5.24378	4.82838
										Data used in the graph
FAM-P without GO, +dNTPs	55594	61949	58771.5	47209.5
FAM-P without GO no dNTPs	42500	44108	43304	30827
Average empty well	9435

## Sheet: Panel B, Fig 6
	Fluorescence (+T-oligo)
unrelated Oligo (µM)	sample 1	sample 2				Average		Avg-bg		F no dNTPs %	Dev std no dNTPS	Dev std no dNTPS %
0	20767	19638				20202.5		10958		45.552	798.324	3.95161
0.2	24950	23192				24071		14826.5		61.6333	1243.09	5.16428
0.4	25365	27400				26382.5		17138		71.2421	1438.96	5.45423
0.8	28463	30879				29671		20426.5		84.9123	1708.37	5.75771
			avg	avg-bg		Data used in the graph
FAM-P without GO	32144	34457	33300.5	24056
FAM-P with GO (bg)	9621	8868	9244.5
Average empty well	7537
