# Supplementary material for: Development of a graphene oxide-based assay for the sequence-specific detection of double-stranded DNA molecules
Source: PLoS One. 2017 Aug 29;12(8):e0183952. doi: 10.1371/journal.pone.0183952 (PMC5574608; doi:10.1371/journal.pone.0183952)
Supplement: S4 Dataset — (XLSX) [file pone.0183952.s013.xlsx]

## Sheet: Panel B, Fig 7
lane		Intensity (AU)	Average intensity	Avg int- bg	Intensity (%)		Dev st		dev st (%)
1		107919
2		103044	105482	51393.2	100		3447.21		3.26807
3		106285
4		99355.5	102820	48731.9	94.8217		4899.93		4.76553		Amplicon
5		100987
6		99035.9	100011	45923	89.3562		1379.51		1.37936
7		94539.2
8		98466.9	96503	42414.7	82.5298		2777.31		2.87795
9		95856.2	95856.2	41767.9	81.2712		0		0
10		87553	87553	33464.7	65.115		0		0
bg1		51647
bg2		56529.6	54088.3	0			3452.54
1		190037
2		196739	193388	77846.1	100		4738.68		2.45035
3		163069
4		190226	176648	61105.8	78.4956		19202.7		10.8706
5		146734									Fluorescent primer
6		163062	154898	39356.2	50.5564		11545.2		7.45342
7		124518
8		127149	125834	10291.6	13.2205		1860.54		1.47857
9		116919	116919	1377.5	1.76952		0		0
10		115154	115154	-387.834	-0.498206		0		0
bg1		116692
bg2		114391	115542	0			1627.05
						Data used in the graph

## Sheet: Panel C, Fig. 7
no centrifugation
GO (µg/µL)	sample 1	sample 2	average	average-Bg	Fluorescence (%)	Dev St	Dev.st (%)
0	245682	257645	251664	244164	100	8459.12	3.36128	Bg (empty well)=7500
0.017	150012	144111	147062	139562	57.159	4172.64	2.83734
0.034	73545	70888	72216.5	64716.5	26.5054	1878.78	2.6016
0.051	26899	27909	27404	19904	8.15191	714.178	2.60611
0.068	14653	15328	14990.5	7490.5	3.06782	477.297	3.184
0.085	9851		9851	2351	0.962879	0	0
centrifugation 10 krpm
GO (µg/µL)	sample 1	sample 2	average	average-Bg	Fluorescence (%)	Dev St	Dev.st (%)
0	243082	259797	251440	243940	100	11819.3	4.70065
0.017	165929	195563	180746	173246	71.0201	20954.4	11.5933
0.034	104295	128033	116164	108664	44.5455	16785.3	14.4497
0.051	48672	53056	50864	43364	17.7765	3099.96	6.0946
0.068	31254	28002	29628	22128	9.0711	2299.51	7.76128
0.085	18831	21134	19982.5	12482.5	5.11705	1628.47	8.14947
centrifugation 2 krpm
GO (µg/µL)	sample 1	sample 2	average	average-Bg	Fluorescence (%)	Dev St	Dev.st (%)
0	253972	260000	256986	249486	100	4262.44	1.65863
0.017	184119	200569	192344	184844	74.0899	11631.9	6.04745
0.034	129284	99476	114380	106880	42.8401	21077.4	18.4276
0.051	52407	49776	51091.5	43591.5	17.4725	1860.4	3.64131
0.068	31852	29081	30466.5	22966.5	9.20553	1959.39	6.4313
0.085	22168	24188	23178	15678	6.28412	1428.36	6.16255

## Sheet: Panel D, Fig 7
target DNA	cspE2	cspE2	cspC1	cspC2	hupA1	hupA2		Average CspE	Average CspC	Average hupA		Dev st CspE	Dev st CspC	Dev st hupA		Average CspE-Bg	Average CspC-Bg	Average hupA-Bg		Dev st CspE%	Dev st CspC%	Dev st hupA%		F CspE %	F CspC %	F hupA%
	18315	17824	25938	24754	14510	14261		18069.5	25346	14385.5		347.189	837.214	176.07		7317	14593.5	3633		1.92141	3.30314	1.22394		15.1778	30.2716	7.53602
	sample1		sample2		average		average-bg		Dev st
Fluorescence FAM-P without GO	55818		62104		58961		48208.5		4444.87
																						Data used in the graph
Fluorescence FAM-P with GO	10695		10810		10752.5
